# Supplementary material for: De Novo Assembly and Characterization of the Transcriptome of the Chinese Medicinal Herb, Gentiana rigescens
Source: Int J Mol Sci. 2015 May 20;16(5):11550–73. doi: 10.3390/ijms160511550 (PMC4463717; doi:10.3390/ijms160511550)
Supplement: Supplementary file 1 [file ijms-16-11550-s001.zip]

Archive with 3 entries (2 files):
- ijms-82646-Supplementary Information/
- ijms-82646-Supplementary Information/ijms-82646-Supplementary Information-Figures.pdf
- ijms-82646-Supplementary Information/ijms-82646-Supplementary Information-tables.zip
